# Supplementary material for: Therapeutic effects of Reiki on interventions for anxiety: a meta-analysis
Source: BMC Palliat Care. 2024 Jun 13;23:147. doi: 10.1186/s12904-024-01439-x (PMC11170819; doi:10.1186/s12904-024-01439-x)
Supplement: Supplementary file 1 — Supplementary Material 1 [file 12904_2024_1439_MOESM1_ESM.xlsx]

## Sheet: anxiety
author	years	sample	smean	ssd	csample	cmean	csd	nation	Motion frequency	Intervention time	Exercise time	Subject type	Intervention mode	Object age	Total sample/female	Table type
Utli	2023	53	56.17	5.23	53	68.79	5.1	Turkey	1	1	25	Gastrointestinal endoscopy patients	Reiki/Control group	49.6±10.2	106/49	SAI, State Anxiety Inventory
Tsang	2007	8	1.13	1.5	8	2.29	1.94	Canada	5	5 consecutive days	45	Cancer patients	Reiki/Control group	59±15.23	16/3	HAM-A = Hamilton Anxiety Scale
Topdemir	2021	105	39.82	3.96	105	41.51	3.8	Turkey	2	1	60	Surgical patients	Reiki/Control group	36.67±13.62	210/94	State-Trait Anxiety Inventory (STAI)
Richeson	2010	12	17.5	15.5	8	28.5	13.5	America	1	8 weeks	45	Community elderly	Reiki/Control group	Community elderly	20	HAM-A = Hamilton Anxiety Scale
Potter	2007	17	34	11.52	15	34	13.1	America	2	1 week	50	Middle-aged women	Reiki/Control group	Middle age women	32	STAI=state-trait anxiety inventory
Midilli	2015	45	23.87	3.66	45	32.87	6.25	Turkey	2	Two days	30	Surgical patients	Reiki/Control group	18-45	90	the State Anxiety Scale (SAI)
Kurebayashi	2016	38	43.5	9.4	33	52.3	9.8	Brazil	2	4 weeks	45	Healthy adults	Reiki+massage/Control group	18-45	71	the Trace State Anxiety Inventory (IDATE)
Keşer	2023	34	43.94	4.31	33	53.3	7.26	Turkey	2	1	20	Gastrointestinal endoscopy patients	Reiki/Control group	37.47 ± 10.45	77	SAS, State Anxiety Subscale.
Gökdere Çinar	2023	25	29.8	11.94	25	30.88	9.64	Turkey	1	4 weeks	30	Chronic disease patients	Reiki/Control group	43.56 ± 9.52	50	Trait Anxiety Inventory (STAI-trait)
Dyer	2023	40	3.78	1.49	39	3.92	1.48	America	1	Four days	20	Healthy adults	Reiki/Control group	43.56 ± 9.52	79	the Measure Yourself Medical Outcome Profile (MYMOP)
Cardozo-Batista	2020	10	4.82	3.19	11	12.4	4.17	Brazil	1	8 weeks	65	Depressed patients	Reiki/Control group	Medical staff	21	Depression, Anxiety and Stress Scale-21 (DASS-21
Bowden	2011	20	8.28	4.48	20	10.2	6.14	Britain	6	4 weeks	30	Healthy adults	Reiki/Control group	39.4±10.36	40	Hospital Anxiety and Depression Scale (HADS)
Clark	2012	7	17.14	12.88	5	9.6	6.91	America	1	6 weeks	60	Cancer patients	Reiki/Meditation	59.04±8.56	12	Quality of life and neurotoxicity.
